# Supplementary material for: A novel prolixicin identified in common bed bugs with activity against both bacteria and parasites
Source: Sci Rep. 2024 Jun 15;14:13818. doi: 10.1038/s41598-024-64691-4 (PMC11180110; doi:10.1038/s41598-024-64691-4)
Supplement: Supplementary file 1 — Supplementary Table S1. [file 41598_2024_64691_MOESM1_ESM.xlsx]

## Sheet: Sheet1
Supplemental Table S1. Sequences of primers used for RT-qPCR analyses.
Gene	Primer sequence (5′–3′)
RPL18 (Control)	FW: AAAGGCACGGTTACATCAAAGGTG
	RV: TAGTCTTGAACCTATAGGGGTCCC
CL-prolixicin2 (LOC122127760)	FW: CTGCGCCATATAATTCACACGAAC
	RV: CTTCCTGCCTTCCGTCAACC
CL-prolixicin1a & b (LOC106664366)	FW: ACGGACCTAACCCTTCCAGAT
	RV: GATCCCGTACATTCTGTGCC
