# Supplementary material for: A novel prolixicin identified in common bed bugs with activity against both bacteria and parasites
Source: Sci Rep. 2024 Jun 15;14:13818. doi: 10.1038/s41598-024-64691-4 (PMC11180110; doi:10.1038/s41598-024-64691-4)
Supplement: Supplementary file 2 — Supplementary Table S2. [file 41598_2024_64691_MOESM2_ESM.xlsx]

## Sheet: Sheet1
Supplemental Table S2. Molecular and physiological characteristics [molecular mass (MM); mean hydrophobicity (mean HP)], and predicted antimicrobial peptide activity (predicted AMP; g/mol) of domains (signal-peptide; mature-peptide; E-region) of bed bug CL-prolixicins. The AMP activity of different peptide regions was calculated using the information provided by CAMPR3 (a database of sequences, s…
	Signal-peptide		Mature-peptide			E-region
Peptide name	MM	Mean HP	Predicted AMP	MM	Mean HP	Predicted MP
CL-prolixicin1a1	2372	1.791	yes	15679.9	-1.431	no
CL-prolixicin1b2	2372.01	1.791	yes	15424.6	-1.449	no
CL-prolixicin23	2105.69	2.142	yes	8537.44	-1.204	-
1Accession #: XP_014245530.1
2Accession #: XP_014245531.1
3XP_024084959.1: XP_024084959.1
